# Supplementary material for: Weight Pulling: A Novel Mouse Model of Human Progressive Resistance Exercise
Source: Cells. 2021 Sep 17;10(9):2459. doi: 10.3390/cells10092459 (PMC8465477; doi:10.3390/cells10092459)
Supplement: Supplementary file 1 [file cells-10-02459-s001.zip]

Archive with 28 entries (23 files):
- cells-1393998 (4).pdf
- Figure 1.jpg
- Figure 2.jpg
- Figure 3.jpg
- Figure 4.jpg
- Figure 5.jpg
- Figure 6.jpg
- Figure 7.jpg
- Statistical Summary.xlsx
- Supplemental Methods/
- Supplemental Methods/Fiber Cross-Sectional Area Pipeline/
- Supplemental Methods/Fiber Cross-Sectional Area Pipeline/Fiber Cross-Sectional Area Pipeline.cpproj
- Supplemental Methods/Fiber Cross-Sectional Area Pipeline/Sample Images for Fiber CSA Measurements/
- Supplemental Methods/Fiber Cross-Sectional Area Pipeline/Sample Images for Fiber CSA Measurements/Ch0.tif
- Supplemental Methods/Fiber Cross-Sectional Area Pipeline/Sample Images for Fiber CSA Measurements/Ch1.tif
- Supplemental Methods/Fiber Cross-Sectional Area Pipeline/Sample Images for Fiber CSA Measurements/Ch2.tif
- Supplemental Methods/Fiber Cross-Sectional Area Pipeline/Sample Images for Fiber CSA Measurements/Ch3.tif
- Supplemental Methods/Fiber Cross-Sectional Area Pipeline/Sample Images for Fiber CSA Measurements/Whole Cross-Section Images Merged.tif
- Supplemental Methods/Myonuclei Pipeline/
- Supplemental Methods/Myonuclei Pipeline/Myonuclei Pipeline.cpproj
- Supplemental Methods/Myonuclei Pipeline/Sample Images for Myonuclei Measurements/
- Supplemental Methods/Myonuclei Pipeline/Sample Images for Myonuclei Measurements/Ch0.tif
- Supplemental Methods/Myonuclei Pipeline/Sample Images for Myonuclei Measurements/Ch1.tif
- Supplemental Methods/Myonuclei Pipeline/Sample Images for Myonuclei Measurements/Thumbs.db
- Supplemental Methods/Myonuclei Pipeline/Sample Images for Myonuclei Measurements/Whole Cross-Section Images Merged.tif
- Supplemental Methods/Supplemental Methods.pdf
- Supplemental Video 1.mp4
- Supplemental Video 2.mp4
